# Supplementary material for: Quantum Leaps in Human Biocultural Evolution and the Relationship to Cranial Capacity
Source: Life (Basel). 2023 Apr 17;13(4):1030. doi: 10.3390/life13041030 (PMC10145355; doi:10.3390/life13041030)
Supplement: Supplementary file 1 [file life-13-01030-s001.zip]

Archive with 1 entries (1 files):
- life-2230172-supplementary.pdf
